# Supplementary material for: Airborne Movement of Antibiotic Resistance Genes Between Livestock Stables and Farmers’ Homes
Source: Microorganisms. 2026 Apr 10;14(4):855. doi: 10.3390/microorganisms14040855 (PMC13119416; doi:10.3390/microorganisms14040855)
Supplement: Supplementary file 1 [file microorganisms-14-00855-s001.zip]

Archive with 1 entries (1 files):
- microorganisms-4186851-supplementary.xlsx
