# Supplementary material for: Airborne Movement of Antibiotic Resistance Genes Between Livestock Stables and Farmers’ Homes
Source: Microorganisms. 2026 Apr 10;14(4):855. doi: 10.3390/microorganisms14040855 (PMC13119416; doi:10.3390/microorganisms14040855)
Supplement: Supplementary file 1 [file microorganisms-14-00855-s001.zip › microorganisms-4186851-supplementary.xlsx]

## Sheet: Supplementary Table S1
ARGs	Cow farmer home	Cow stable	Pig farmer home	Pig stable
Aminoglycoside 1531	0	0	0	0
Aminoglycoside a 1592	0	0	0	0
Aminoglycoside aac(3)-I	0	0	0	0
Aminoglycoside aac(3)-II	0	0	0	0.113997
Aminoglycoside aac(3)-IIa	0.11975	0	0.25449	0.0757479
Aminoglycoside aac(3)-IVa	0.1895	0.0947493	0.368985	1.12297
Aminoglycoside aac(3)-Ih	0.03625	0	0	0
Aminoglycoside aac(6')-IIa	0	0	0	0.0154996
Aminoglycoside aac(6')-Iad	0	0	0	0
Aminoglycoside aac(6')-Ih	0	0	0	0
Aminoglycoside aac(6')-Im	0	0	0.0452482	0
Aminoglycoside aac(6')-aph(2'')	0.21375	0	0.50073	0.614233
Aminoglycoside aadA	1.427	1.94024	0.695472	0.981223
Aminoglycoside aadA1	1.04525	1.74824	0.817467	0.692231
Aminoglycoside aadA10	0.0185	0	0	0
Aminoglycoside aadA11	0.09475	0	0.0214991	0.158746
Aminoglycoside aadA13	0.0345	0	0.0204992	0.0127496
Aminoglycoside aadA14	0.06625	0	0.0867465	0.0989973
Aminoglycoside aadA16	0.01525	0	0	0
Aminoglycoside aadA2	1.072	0	0.465231	0.435738
Aminoglycoside aadA24	0.0775	0.0247498	0.0984961	0.0629983
Aminoglycoside aadA3	0	0	0.379985	0.135246
Aminoglycoside aadA4	1.0995	2.07273	0.663973	0.667732
Aminoglycoside aadA5	0.05525	0.0364997	0.162494	0.0527485
Aminoglycoside aadA6	0.035	0.0862494	0.0667473	0.037999
Aminoglycoside aadA7	0.01575	0	0	0
Aminoglycoside aadA9	0.4435	0.680495	0.338486	0.398489
Aminoglycoside aadB	0.02675	0	0.179243	0.125747
Aminoglycoside aadD	1.0455	0.431997	2.76239	0.794228
Aminoglycoside aadE	4.432	0.472496	7.03747	9.95998
Aminoglycoside aadK	0	0	0	0
Aminoglycoside ant(6)-Ia	1.032	0.144749	1.99017	2.54868
Aminoglycoside ant(6)-Ib	0.46625	0.187749	0.695722	1.38346
Aminoglycoside aph(2'')-I	0	0	0.0337487	0
Aminoglycoside aph(2'')-Ib	0.016	0	0	0.183495
Aminoglycoside aph(2'')-Ic	0.82575	0.0422497	2.56615	1.73545
Aminoglycoside aph(2'')-If	0	0	0.00799968	0
Aminoglycoside aph(3')-I	0	0	0	0
Aminoglycoside aph(3')-III	1.66975	0.121749	2.79914	2.77317
Aminoglycoside aph(3')-Ia	0.33075	0	0.780219	0.37799
Aminoglycoside aph(3')-Ib	0	0	0	0
Aminoglycoside aph(3')-Ic	1.7155	0.583746	1.04821	0.548235
Aminoglycoside aph(3')-Iia	0.02675	0	0	0
Aminoglycoside aph(3')-Iib	0	0	0	0
Aminoglycoside aph(3')-Via	0.0775	0	0	0
Aminoglycoside aph(4)-Ia	0.2505	0	0.459482	1.17872
Aminoglycoside spc	1.19525	0.244748	2.4919	2.01469
Aminoglycoside str	7.225	15.8991	5.93951	7.1848
Aminoglycoside strA	2.921	6.9642	0.986711	1.17147
Aminoglycoside strB	4.27525	8.67793	1.64218	1.7637
Class A beta-lactamases AUGMENTIN 183	0	0	0.0167493	0
Class A beta-lactamases CblA	0	0	0	0
Class A beta-lactamases EXO	0	0.0457497	0	0
Class A beta-lactamases blaCARB	1.47075	2.72448	1.74518	0.700981
Class A beta-lactamases blaOXY	0	0	0	0
Class A beta-lactamases blaPER	0	0	0	0
Class A beta-lactamases blaROB	0.10975	0.0359997	0.187742	0.275492
Class A beta-lactamases blaTEM	0	0	0.0127495	0
Class A beta-lactamases blaVEB	0	0	0	0
Class A beta-lactamases blaZ	0.3115	0.249748	0.178743	0.0894975
Class A beta-lactamases blaZ PC1	0.0195	0	0	0
Class A beta-lactamases cepA	0	0	0.00874965	0.0122497
Class A beta-lactamases mecA	0.02925	0	0.00274989	0.00899975
Class A beta-lactamases mecR1	0.07125	0	0.0114995	0
Class A beta-lactamases pbp2	0.0575	0.0354997	0.0592476	0.073248
Class B beta-lactamases CcrA	0	0	0	0.0037499
Class B beta-lactamases blaIMP	0	0	0	0
Class C beta-lactamases blaACC	0	0	0	0
Class C beta-lactamases blaACT	0.04725	0	0	0
Class C beta-lactamases blaADC	0.00775	0	0	0
Class C beta-lactamases blaAmpC	0.00875	0	0.0177493	0.0342491
Class C beta-lactamases blaCMY	0	0	0	0
Class C beta-lactamases blaMIR	0	0	0.00374985	0
Class C beta-lactamases blaMOX	0	0	0	0
Class C beta-lactamases blaPDC	0.009	0	0	0
Class D beta-lactamases bla	0.053	0	0	0
Class D beta-lactamases blaOXA	1.63375	2.41598	0.365735	0.242993
Fosfomycin FosX	0	0	0	0
Fosfomycin fosA	0.201	0.0712495	0.0697472	0.0284992
Fosfomycin fosB	0.1395	0.217998	0.0429983	0
Fusidicacid f 1647	0.031	0	0.0142494	0
Fusidicacid f 1649	0.4	0	0.0709972	0
Fusidicacid fusC	0.03425	0	0.0164993	0
MLSCA clbC	0	0.0419997	0	0
MLSCA mefA	0.78425	0.307248	0.455982	0.508486
MLSCA mphC	0.54075	1.57924	0.0869965	0.00849977
Macrolide 104	1.0255	0.474496	0.875215	1.02447
Macrolide 11	0	0	0	0
Macrolide 110	2.07275	1.14674	1.2442	3.14891
Macrolide 115	0.55	0.309498	0.74397	1.01247
Macrolide 119	0	0	0	0
Macrolide 12	0	0	0	0
Macrolide 120	0.64775	0.138999	0.515979	0.513986
Macrolide 121	0	0.106749	0.0104996	0.00224994
Macrolide 122	0	0.0139999	0	0
Macrolide 123	0.55375	0.400247	0.450482	0.516486
Macrolide 135	1.3	0.875743	0.429983	0.169245
Macrolide 137	0	0	0	0
Macrolide 139	0.6295	0.328248	0.133995	0.264493
Macrolide 14	0	0	0	0
Macrolide 142	0	0.162249	0.225241	0
Macrolide 145	0	0	0.0214991	0
Macrolide 148	1.135	1.38424	0.692972	1.04772
Macrolide 152	0.27075	0	0	1.19597
Macrolide 17	0	0	0	0
Macrolide 22	0	0	0	0
Macrolide 29	0	0	0	0
Macrolide 38	0	0	0	0
Macrolide 41	0	0	0	0
Macrolide 44	0.71125	0.812994	0.555728	0
Macrolide 46	0	0	0	0
Macrolide 47	0.1335	0.0937493	0	0
Macrolide 49	0	0.0127499	0	0
Macrolide 53	0	0	0	0
Macrolide 56	0	0	0	0
Macrolide 57	0	0	0	0.00249993
Macrolide 62	0.6085	0.145749	0.931713	0.456737
Macrolide 63	0.24425	0	0	0
Macrolide 65	0.76725	0.499496	0.628975	0.848977
Macrolide 77	0	0	0.0652474	0.0862476
Macrolide 78	0	0	0	0
Macrolide 80	0	0	0	0
Macrolide 81	0	0	0	0
Macrolide 85	0	0	0	0
Macrolide 90	0.862	0.243748	0.634475	1.11597
Macrolide 92	0.9445	0.0842494	0.934463	1.38096
Macrolide erm(A)	0.14075	0	0.304738	0.418238
Macrolide erm(Y)	0	0	0.0164993	0
Macrolide lnu(A)	5.62025	10.5142	5.94601	6.21958
Macrolide lnu(B)	0.75525	0.153749	1.70293	1.34971
Macrolide lnu(C)	1.4635	0.501996	2.38465	3.7594
Macrolide lnu(D)	0	0	0	0.0172495
Macrolide lnu(F)	0	0	0	0.196995
Macrolide lsa(B)	0.04325	0	0	0
Macrolide lsa(C)	0.0295	0	0	0
Macrolide mef(B)	0	0	0	0
Macrolide mph(E)	0.18825	0.0434997	0.172493	0.331991
Macrolide msr(C)	0	0	0	0
Macrolide msr(D)	0.862	0.0264998	0.682723	0.552985
Macrolide msr(E)	0.106	0.0839994	0.24124	0.313491
Macrolide vat(B)	0.0195	0	0	0
Macrolide vat(E)	0.23575	0.0439997	0.316987	0.284242
Macrolide vga(A)	0.101	0	0.48773	0.342491
Macrolide vga(A)LC	0.13025	0	0.276739	0
Macrolide vga(B)	0.01775	0	0	0
Macrolide vga(C) NC	0.25575	0	0.477731	0.316991
Macrolide vga(E)	0.2135	0	0.615975	0.334241
Macrolide vgb(A)	0	0	0.0147494	0.0204994
Nitroimidazole nimA	0	0	0	0.00124997
Nitroimidazole nimD	0	0	0	0
Nitroimidazole nimI	0	0	0	0
Nitroimidazole nimJ	0.02525	0	0.0307488	0.0222494
Phenicol 1996	0	0	0	0.0144996
Phenicol cat	0.2975	0.746744	0.219991	0.196995
Phenicol cat86	0	0	0	0
Phenicol catA	0	0	0	0.00774979
Phenicol catA2	0	0	0	0
Phenicol catA3	0	0	0.0367485	0.0267493
Phenicol catB2	0.01025	0	0.109246	0.0989973
Phenicol catB3	0.00925	0	0.00474981	0.0177495
Phenicol catB7	0	0	0	0
Phenicol catB8	0	0	0	0
Phenicol catQ	0	0	0.00424983	0.00924975
Phenicol catS	0.00925	0	0.00424983	0
Phenicol cmlA	0	0.0127499	0.00524979	0
Phenicol cmrA	0	0.0824994	0	0
Phenicol cmx	2.08925	1.56999	0.765969	1.8207
Phenicol fexA	0.1035	0.106499	0.00674973	0
Phenicol floR	0.77425	0.505246	0.0532479	0.00399989
Polimixin Colistin MCR 4	0.00825	0	0	0
Polimixin Colistin bacA	0.02325	0.0617495	0.0327487	0.0912475
Polimixin Colistin bcrB	0	0.00974993	0	0
Polimixin Colistin mcr-2	0	0	0.00474981	0.00899975
Polimixin Colistin parR	0	0	0	0
Polimixin Colistin parS	0	0	0	0
Polimixin Colistin pmrA	0.051	0.0684995	0.0292488	0.0217494
Polimixin Colistin pmrB	0.03375	0.0267498	0.0307488	0.0267493
Polimixin Colistin pmrC	0.02925	0.0844994	0.0702472	0.0827477
Polimixin Colistin pmrE	0.0225	0	0.0219991	0.036499
Polimixin Colistin pmrF	0.04025	0.0664995	0.0729971	0.0789978
Ppseudomonic Acid 2034	0.0665	0	0	0
Ppseudomonic Acid ileS	0	0	0	0
Quinolone QnrS	0	0	0.0134995	0
Quinolone norA	0.023	0	0	0
Quinolone oqxA 1	0	0	0	0.00174995
Quinolones fluoroquinolones norB	0	0	0	0
Rifampicin arr 1	0	0.0549996	0	0
Rifampicin iri	0.01725	0	0	0.00174995
Rifampicin rbpA	0	0	0	0
Sulfa Drugs mdtN	0.045	0.0427497	0.0442482	0.072998
Sulfa Drugs silA	0.032	0	0.0187493	0.00674981
Sulfa Drugs silB	0.04575	0	0.00974961	0.00999973
Sulfa Drugs silC	0.08425	0	0.0154994	0.0399989
Sulfa Drugs silE	0.01425	0.0742494	0.0189992	0.0317491
Sulfa Drugs silF	0.0435	0	0	0.0282492
Sulfa Drugs silP	0.06625	0.0162499	0.0169993	0.0254993
Sulfa Drugs silR	0.0385	0.0447497	0	0.00474987
Sulfa Drugs silS	0.03875	0	0.00974961	0.0247493
Sulfonamides Trimethoprim dfrA14	0	0	0.0267489	0.0324991
Sulfonamides Trimethoprim dfrB1	0	0	0	0
Sulfonamides Trimethoprim dfrC	0.1735	0.0342497	0.0894964	0.0307492
Sulfonamides Trimethoprim dfrE	0	0	0	0
Sulfonamides Trimethoprim dfrF	0.08675	0	0.161244	0.111247
Sulphonamide sul 2331	1.806	1.05724	0.175993	0.894225
Sulphonamide sul1	0.86425	1.34824	0.688722	0.887476
Sulphonamide sul2	0	1.86599	0.427983	0
Sulphonamide sul3	0	0.0477496	0	0
Tetracycline 10	0	0	0	0
Tetracycline 11	0	0	0	0
Tetracycline 15	1.16325	1.10324	1.2362	1.04572
Tetracycline 16	0	0	0	0
Tetracycline 20	0	0	0	0
Tetracycline 22	0	0	0	0
Tetracycline 23	1.4645	0.890993	1.70468	1.24197
Tetracycline 24	0.73625	0.760744	1.25145	1.05997
Tetracycline 27	1.41725	0	1.55719	0
Tetracycline 3	0.31525	1.83049	0	0
Tetracycline 33	1.167	1.15174	1.29245	1.14922
Tetracycline 35	1.5375	0.982993	1.77818	1.7667
Tetracycline 37	0.968	0.701245	2.57115	1.08572
Tetracycline 41	4.79775	2.93823	5.49128	5.2866
Tetracycline 43	2.72025	1.37249	3.43811	2.23894
Tetracycline 44	2.019	1.38149	2.39665	1.8317
Tetracycline 6	0	0	0.0124995	0
Tetracycline 9	0.22925	0.272998	0.379985	0
Tetracycline tet(31)	0.0485	0.230498	0	0.169245
Tetracycline tet(32)	0.219	0.230998	0.405234	0.209994
Tetracycline tet(33)	1.59025	2.94673	1.40719	1.60821
Tetracycline tet(36)	0.01175	0.0234998	0.0584977	0.0392489
Tetracycline tet(37)	0.021	0	0	0
Tetracycline tet(39)	0.3695	0.434747	0.292988	0.162746
Tetracycline tet(40)	2.36525	1.35549	2.95088	2.53518
Tetracycline tet(42)	0	0	0	0
Tetracycline tet(43)	0	0	0	0
Tetracycline tet(C)	0.021	0	0.385235	0.567984
Tetracycline tet(G)	0.02775	0.0182499	0	0
Tetracycline tet(H)	1.478	1.36999	1.69818	1.21372
Tetracycline tet(J)	0	0	0	0
Tetracycline tet(K)	3.22325	3.64372	2.07492	0.444738
Tetracycline tet(L)	0.239	0.126749	0.289988	0.170245
Tetracycline tet(Y)	0.57375	0.443247	0.50573	0.110997
Tetracycline tet(Z)	1.06425	0.859994	0.319737	0.595734
Tetracyclines DOXYCYCLINE MINOCYCLINE tet32	0.58125	0.0939993	0.24549	0.528485
Tetracyclines DOXYCYCLINE MINOCYCLINE tetA	0.046	0	0.0159994	0.146246
Tetracyclines DOXYCYCLINE MINOCYCLINE tetM	0	0	0.107496	0.957224
Trimethoprim dfrB7	0	0	0	0
Vancomycin VanA-B	0.02775	0	0.00549978	0.0124997
Vancomycin VanC	0	0.0517496	0.0049998	0
Vancomycin VanG	0.03775	0	0.0482481	0.0414989
Vancomycin VanH-A	0	0	0.00774969	0.00899975
Vancomycin VanH-B	0.01425	0	0.00899964	0.0254993
Vancomycin VanN	0.01	0	0	0
Vancomycin VanR- 2612	0	0.0194999	0	0
Vancomycin VanR- 2616	0.039	0	0	0.00224994
Vancomycin VanR-B	0	0.0129999	0.0182493	0.0324991
Vancomycin VanR-C	0.00625	0.0122499	0	0
Vancomycin VanR-G	0	0	0.00699972	0.00799978
Vancomycin VanR-N	0.0105	0	0	0
Vancomycin VanS- 2681	0	0	0	0.00599984
Vancomycin VanS-A	0	0	0.00374985	0.00249993
Vancomycin VanS-B	0	0	0.0179993	0.0284992
Vancomycin VanS-C	0	0.0184999	0	0
Vancomycin VanS-G	0	0	0.00974961	0.00624983
Vancomycin VanS-N	0.01375	0	0	0
Vancomycin VanT-G	0.098	0	0.106496	0.0959974
Vancomycin VanW-B	0.0085	0	0.00399984	0.00649982
Vancomycin VanW-G	0.0075	0	0.0519979	0.0132496
Vancomycin VanX-A	0	0	0	0.00599984
Vancomycin VanX-B	0.00625	0	0.00399984	0.00649982
Vancomycin VanXY-C	0.032	0.0107499	0	0
Vancomycin VanXY-G	0.06875	0	0.0637475	0.071498
Vancomycin VanY-A	0.0145	0	0	0
Vancomycin VanY-B	0	0	0.0347486	0.0262493
Vancomycin VanY-G	0.02925	0	0.00299988	0.00774979

## Sheet: Supplementary Table S2
pair	pair_type	shared_ARGs	stable_total	home_total	shared_ratio	jaccard_index	FEAST_contribution_percent
1	cow	61	88	126	0.693182	0.147343	79.1
2	cow	56	89	75	0.629213	0.135266	67.08
3	cow	52	69	148	0.753623	0.125604	87.68
4	cow	65	79	141	0.822785	0.157005	89.34
5	pig	86	126	122	0.68254	0.207729	91.26
6	pig	88	110	128	0.8	0.21256	93.14
7	pig	86	130	111	0.661538	0.207729	89.37
8	pig	101	135	133	0.748148	0.243961	94.28

## Sheet: Supplementary Table S3 
Stable_type	Shared_species	Indoor_total_species	Outdoor_total_species	Shared_ratio_species	Jaccard_index_species	FEAST_contribution_species
Cow	161	336	222	0.479	0.068	95.1
Pig	81	421	201	0.192	0.034	20.1
Chicken	111	302	196	0.368	0.047	79.2

## Sheet: Supplementary Table S4
Stable_type	Shared_ARGs	Indoor_total_ARGs	Outdoor_total_ARGs	Shared_ratio_ARGs	Jaccard_index_ARGs	FEAST_contribution_ARGs
Cow	36	100	62	0.36	0.06	78.9
Pig	99	180	134	0.55	0.181	87.6
Chicken	74	149	108	0.497	0.135	88.6
